# Supplementary material for: Enhanced sprint performance analysis in soccer: New insights from a GPS-based tracking system
Source: PLoS One. 2019 May 31;14(5):e0217782. doi: 10.1371/journal.pone.0217782 (PMC6544375; doi:10.1371/journal.pone.0217782)
Supplement: S1 File — (XLSX) [file pone.0217782.s001.xlsx]

## Sheet: Tabelle1
ID	Team	Age (Years)	Mass (kg)	Height (cm)	BMI (kg/m²)	t10_TG (s)	t20_TG (s)	t10_PTPS (s)	t20_PTPS (s)	s10_PTPS (m)	s20_PTPS (m)	v10 (km/h)	v20 (km/h)	t_v20 (s)	t_v25 (s)	s_v20 (m)	s_v25 (m)	acc1 (m/s²)	acc2 (m/s²)
Player 1	PRO	22.4	69.6	168	24.7	1.68	2.91	1.64	2.87	10.28	20.34	26.83	28.84	0.79	1.4	3.47	8.04	4.71	2.38
Player 2	PRO	19.3	67.8	174	22.4	1.85	3.16	1.76	3.07	10.69	20.83	24.75	28.57	1.01	1.82	4.65	10.47	4.12	2.06
Player 3	PRO	29.1	74.1	180	22.9	1.87	3.12	1.77	3.06	10.78	20.41	25.46	28.1	0.83	1.52	4.28	8.42	3.74	2.37
Player 4	PRO	21.8	76.8	182	23.2	1.72	3.02	1.75	3.06	9.76	19.71	25.91	27.56	0.95	1.57	4.7	8.72	4.31	2.21
Player 5	PRO	19.2	83.1	177	26.5	1.69	2.99	1.67	2.93	10.16	20.44	26.83	27.16	0.89	1.25	3.52	6.43	3.41	3.57
Player 6	PRO	22.2	87	188	24.6	1.72	3	1.89	3.14	8.92	19.23	25.42	28.1	1.15	1.82	5.45	9.53	3.34	2.5
Player 7	PRO	30.4	81.8	187	23.4	1.73	3.05	1.78	2.95	9.64	20.58	26.28	29.67	0.88	1.58	3.91	8.69	3.66	2.57
Player 8	PRO	18.3	80	188	22.6	1.72	3	1.69	3	10.26	20.01	25.98	25.78	0.67	1.52	3.42	8.8	5.04	1.2
Player 9	PRO	25.7	85.7	181	26.2	1.67	2.92	1.77	2.99	9.27	19.37	24.67	30.28	0.94	1.81	4.53	10.3	4.16	1.39
Player 10	PRO	25.3	83.9	188	23.7	1.69	2.86	1.65	2.86	10.34	20.02	26.48	31.7	0.76	1.47	3.31	8.54	4.63	1.89
Player 11	PRO	26.7	74.3	179	23.2	1.74	2.99	1.78	2.94	9.69	20.25	26.99	29.03	0.95	1.55	4.85	8.36	4.14	2.19
Player 12	PRO	23.8	78.5	184	23.2	1.82	3.15	1.85	3.19	9.83	19.68	24.03	27.78	1.25	2.08	5.62	11.39	3.71	1.58
Player 13	PRO	19.7	81.3	186	23.5	1.89	3.16	1.86	3.09	10.27	20.51	27.55	27.78	1.16	1.55	5.08	7.72	2.8	3.5
Player 14	U19	16.8	62.9	169	22	1.69	3.01	1.66	2.99	10.14	20.17	24.01	26.72	0.67	1.99	3.28	12.04	4.99	0.66
Player 15	U19	17.6	62.5	173	20.9	1.66	2.98	1.8	3.14	8.95	18.65	24.16	27.78	1	1.94	5.12	10.9	3.82	1.81
Player 16	U19	17.7	61.1	168	21.6	1.77	3.08	1.87	3.22	9.11	19.08	24.04	25.7	1.09	1.98	5.25	10.95	3.89	1.5
Player 17	U19	18.5	65.2	176	21	1.76	3	1.66	2.91	10.74	20.66	26.36	28.83	0.67	1.46	3.24	8.47	5	1.47
Player 18	U19	16.8	76.4	180	23.6	1.66	2.89	1.57	2.83	10.71	20.57	28.63	30.39	0.75	1.18	3.18	6.39	4.61	3.13
Player 19	U19	18.5	62.1	171	21.4	1.75	3.04	1.74	3.03	10.08	20.05	25.49	28.81	0.84	1.65	4.69	9.27	4.41	1.77
Player 20	U19	18	76.9	178	24.4	1.62	2.79	1.7	2.94	9.47	18.69	26.53	29.94	0.85	1.32	3.85	7.12	4.16	2.87
Player 21	U19	17.6	75.8	185	22.1	1.8	3.13	1.71	3.09	10.63	20.34	24.95	27.31	0.87	2.07	4.08	12.44	4.27	2.08
Player 22	U19	18.3	77	182	23.2	1.72	2.92	1.73	2.97	9.92	19.69	28.05	28.75	0.91	1.3	4.57	7.15	3.78	3.53
Player 23	U19	17.5	70	184	20.7	1.83	3.14	1.86	3.24	9.74	19.28	25.21	27.34	1.19	1.83	5.3	9.74	3.49	1.95
Player 24	U19	17.8	76.3	185	22.3	1.79	3.06	1.76	3.09	10.2	19.73	25.04	26.63	0.93	1.75	4.72	9.9	4.26	1.93
Player 25	U19	18.6	83.5	184	24.7	1.78	3.04	1.8	3.17	9.87	19.32	24.86	25.19	0.87	1.86	3.9	10.35	4.08	1.97
Player 26	U19	16.9	69.2	176	22.5	1.76	3.02	1.7	3.02	10.53	20.01	24.84	28.42	0.76	1.73	3.74	10.25	4.66	1.28
Player 27	U19	18.3	77.8	183	23.2	1.65	2.85	1.63	2.74	10.19	20.76	27.52	30.66	0.67	1.12	3.62	6.76	4.95	2.39
Player 28	U19	16.7	73.9	176	23.9	1.74	3.04	1.69	2.94	10.38	20.75	26.24	28.23	0.93	1.52	4.55	8.69	4.2	2.29
Player 29	U19	16.9	67.6	171	23.3	1.77	3.12	1.77	3.16	10.02	19.72	24.43	25.9	1.01	2.28	4.43	12.97	3.86	2.31
Player 30	U19	18.4	69.6	184	20.6	1.6	2.81	1.56	2.75	10.22	20.47	27.47	29.8	0.7	1.03	3.26	5.98	4.71	2.28
Player 31	U19	18.5	71.4	174	23.6	1.61	2.93	1.75	3.11	8.85	18.46	25.55	26.35	1.07	1.65	4.54	9.18	3.85	2.41
Player 32	U19	18.5	71.4	185	20.9	1.72	3.04	1.73	3.08	9.94	19.72	25.84	26.39	0.9	1.57	4.27	8.79	4.27	2.07
Player 33	U19	17.3	72.1	178	22.8	1.7	2.95	1.75	2.97	9.67	19.8	25.51	30.39	1.1	1.69	5	9.59	3.98	2.05
Player 34	U19	18.2	70.4	177	22.5	1.69	2.96	1.73	3.01	9.67	19.5	25.42	28.67	0.91	1.68	4.51	9.58	4.35	1.59
